# Supplementary material for: Spillover effect analysis of home-purchase limit policy on housing prices in large and medium-sized cities: Evidence from China
Source: PLoS One. 2023 Jan 10;18(1):e0280235. doi: 10.1371/journal.pone.0280235 (PMC9831299; doi:10.1371/journal.pone.0280235)
Supplement: S1 Data — (XLSX) [file pone.0280235.s001.xlsx]

## Sheet: data
NO.	city	year	hp	policy	population	gdp
1	Beijing	2010	23249.4	1	1962	14113.6
2	Tianjin	2010	10294.2	1	1299	9224.46
3	Shijiazhuang	2010	5626.25	0	1016.38	3401
4	Taiyuan	2010	5517.5	0	420.47	1778.1
5	Hohhot	2010	6335.08	0	287.36	1865.7
6	Shenyang	2010	5925.08	0	810.62	5017.5
7	Dalian	2010	10834.8	1	669.043	5158.2
8	Changchun	2010	6140.67	0	767.7	3329
9	Harbin	2010	6623.83	0	1063.6	3664.9
10	Shanghai	2010	25621.3	1	2303	17166
11	Nanjing	2010	11708.8	1	800.47	5130.7
12	Hangzhou	2010	16911.2	1	870.5	5949.2
13	Ningbo	2010	13551.6	1	761.1	5163
14	Hefei	2010	6449.58	0	570.8	2701.6
15	Fuzhou	2010	12621.1	1	711.54	3123.4
16	Xiamen	2010	13567.3	1	356	2060.1
17	Nanchang	2010	8049.08	0	504.26	2200.1
18	Jinan	2010	8125.67	0	681.83	3910.5
19	Qingdao	2010	8878.5	0	871.51	5666.2
20	Zhengzhou	2010	7107.67	0	866	4040.9
21	Wuhan	2010	7287	0	978.539	5565.9
22	Changsha	2010	5401	0	704.07	4547.1
23	Guangzhou	2010	13170.6	1	1270.96	10748.3
24	Shenzhen	2010	23037.2	1	1037.2	9581.5
25	Nanning	2010	8025.75	0	666.16	1800.3
26	Haikou	2010	13631.8	1	204.62	595.1
27	Chongqing	2010	7012.5	0	2885	7925.58
28	Chengdu	2010	7485.83	0	1404.8	5551.3
29	Guiyang	2010	5059.42	0	432.93	1121.8
30	Kunming	2010	8134	0	636	2120.4
31	Xi'an	2010	6872	0	847.41	3241.5
32	Lanzhou	2010	6625	1	361.91	1100.4
33	Xining	2010	4906.25	0	220.87	628.3
34	Yinchuan	2010	4727.25	0	199.31	769.4
35	Urumqi	2010	5281.25	0	311.3	1338.5
1	Beijing	2011	23633.7	6	2018.6	16251.9
2	Tianjin	2011	10653.3	2	1355	11307.3
3	Shijiazhuang	2011	5832.33	2	1027.98	4082.68
4	Taiyuan	2011	5989.92	2	423.54	2080.12
5	Hohhot	2011	7121.75	1	291.19	2177.27
6	Shenyang	2011	7315.67	2	818	5915.71
7	Dalian	2011	11104.2	2	588.5	6150.63
8	Changchun	2011	6396.5	2	767.7	4003.08
9	Harbin	2011	6730.08	2	1064.2	4242.19
10	Shanghai	2011	27273.6	2	2347.46	19195.7
11	Nanjing	2011	11656.8	2	810.91	6145.52
12	Hangzhou	2011	16897.6	2	873.8	7019.06
13	Ningbo	2011	13010.7	2	762.8	6059.24
14	Hefei	2011	6558.25	1	752.1	3636.6
15	Fuzhou	2011	13877.2	2	720	3736.38
16	Xiamen	2011	14318	2	361	2539.31
17	Nanchang	2011	8494.08	2	508.9	2688.87
18	Jinan	2011	8615.17	2	688.51	4406.29
19	Qingdao	2011	9224.67	2	879.51	6615.6
20	Zhengzhou	2011	7643.08	1	886	4979.85
21	Wuhan	2011	7580.58	2	1002	6762.2
22	Changsha	2011	6495.42	1	709.07	5619.33
23	Guangzhou	2011	13758.7	2	1275.1	12423.4
24	Shenzhen	2011	23939.9	2	1046.74	11505.5
25	Nanning	2011	8130.33	2	692	2211.4
26	Haikou	2011	12700.4	2	209.73	713.3
27	Chongqing	2011	7003.08	0	2919	10011.4
28	Chengdu	2011	7534.75	1	1407.08	6854.58
29	Guiyang	2011	5164.17	2	439	1383.07
30	Kunming	2011	8447.83	2	648.64	2509.58
31	Xi'an	2011	7248.25	2	851.34	3864.21
32	Lanzhou	2011	6974.33	3	362.1	1360.03
33	Xining	2011	5243.67	2	222.8	770.7
34	Yinchuan	2011	4896.75	1	202.57	986.68
35	Urumqi	2011	6427	1	330.7	1690.03
1	Beijing	2012	24942.3	6	2069.3	17879.4
2	Tianjin	2012	10398.3	2	1413.15	12893.9
3	Shijiazhuang	2012	5823.83	2	1038.6	4500.2
4	Taiyuan	2012	6118.75	2	425.63	2311.4
5	Hohhot	2012	7167.92	1	294.88	2475.6
6	Shenyang	2012	7501.92	2	822.8	6602.6
7	Dalian	2012	11200.2	2	689.2	7002.8
8	Changchun	2012	6485.08	2	767.7	4456.6
9	Harbin	2012	6991.75	2	1064.2	4550.2
10	Shanghai	2012	27394.4	2	2380.43	20181.7
11	Nanjing	2012	11877.8	2	816.1	7201.6
12	Hangzhou	2012	16492.5	2	880.2	7802
13	Ningbo	2012	12870.3	2	763.9	6582.2
14	Hefei	2012	6483.08	1	757.2	4164.3
15	Fuzhou	2012	13539.5	2	727	4218.3
16	Xiamen	2012	14982.7	2	367	2817.1
17	Nanchang	2012	8715.33	2	513.2	3000.5
18	Jinan	2012	8630.33	2	694.96	4803.7
19	Qingdao	2012	9181.67	2	886.85	7302.1
20	Zhengzhou	2012	7990.58	1	903	5549.8
21	Wuhan	2012	7642.58	2	1012	8003.8
22	Changsha	2012	6450	1	714.66	6399.9
23	Guangzhou	2012	14535.2	2	1283.89	13551.2
24	Shenzhen	2012	24981	2	1054.74	12950.1
25	Nanning	2012	7496.5	2	679.08	2503.2
26	Haikou	2012	11252.6	2	214.13	818.8
27	Chongqing	2012	7175.33	0	2945	11409.6
28	Chengdu	2012	7604	1	1417.78	8138.9
29	Guiyang	2012	4967.17	2	445.17	1700.3
30	Kunming	2012	8347.42	2	653.3	3011.1
31	Xi'an	2012	7079.42	2	855.29	4366.1
32	Lanzhou	2012	6905.17	3	363.05	1563.8
33	Xining	2012	5535.58	2	224.74	851.1
34	Yinchuan	2012	5058.5	1	204.63	1150.9
35	Urumqi	2012	7089.83	1	335	2004.1
1	Beijing	2013	31242.1	6	2114.8	19800.8
2	Tianjin	2013	10926.8	2	1472.21	14442
3	Shijiazhuang	2013	6433.17	2	1049.98	4863.66
4	Taiyuan	2013	6694.25	2	427.77	2412.87
5	Hohhot	2013	7210	1	300.11	2710.39
6	Shenyang	2013	7745.67	2	825.7	7158.57
7	Dalian	2013	11672.3	2	694.3	7650.79
8	Changchun	2013	7040.33	2	772.9	5003.18
9	Harbin	2013	7349.5	2	1010.96	5017.05
10	Shanghai	2013	30677.6	3	2415.15	21818.2
11	Nanjing	2013	13555.1	2	818.78	8011.78
12	Hangzhou	2013	17689.4	2	884.4	8343.52
13	Ningbo	2013	13251.7	2	766.3	7128.87
14	Hefei	2013	7129.67	1	761.145	4672.91
15	Fuzhou	2013	15227.9	2	734	4678.5
16	Xiamen	2013	18465.8	2	373	3018.16
17	Nanchang	2013	9601.5	3	518.42	3336.03
18	Jinan	2013	8766.33	2	699.88	5230.19
19	Qingdao	2013	9658.17	2	896.41	8006.6
20	Zhengzhou	2013	9402.42	2	919	6201.9
21	Wuhan	2013	8208.75	3	1022	9051.27
22	Changsha	2013	6893.67	1	722.14	7153.13
23	Guangzhou	2013	17842.8	4	1292.68	15420.1
24	Shenzhen	2013	29879.8	2	1062.89	14500.2
25	Nanning	2013	7927.67	2	685.37	2803.54
26	Haikou	2013	10494.1	2	217.11	904.64
27	Chongqing	2013	7742.92	0	2970	12783.3
28	Chengdu	2013	8212.67	1	1429.76	9108.89
29	Guiyang	2013	5059.92	2	452.19	2085.42
30	Kunming	2013	8524.08	2	657.9	3415.31
31	Xi'an	2013	7316.42	2	858.81	4884.13
32	Lanzhou	2013	7484	3	364.16	1776.28
33	Xining	2013	5759.42	2	226.76	978.53
34	Yinchuan	2013	5193.92	1	208.27	1289.02
35	Urumqi	2013	7639.08	1	346	2202.85
1	Beijing	2014	32457.9	6	2151.6	21330.8
2	Tianjin	2014	10712.7	2	1516.81	15726.9
3	Shijiazhuang	2014	7003.92	0	1061.62	5170.27
4	Taiyuan	2014	6945.75	0	429.89	2531.09
5	Hohhot	2014	6883.42	0	303.06	2894.05
6	Shenyang	2014	7373.08	0	828.7	7098.71
7	Dalian	2014	11012.7	2	698.4	7655.58
8	Changchun	2014	6875.58	2	780.6	5342.43
9	Harbin	2014	7204.92	2	986.18	5340.07
10	Shanghai	2014	32297.6	3	2425.68	23567.7
11	Nanjing	2014	13833.2	2	821.61	8820.75
12	Hangzhou	2014	16410.8	0	889.2	9206.16
13	Ningbo	2014	12627.5	0	781.1	7610.28
14	Hefei	2014	7399.5	1	769.6	5157.97
15	Fuzhou	2014	14109.5	0	743	5169.16
16	Xiamen	2014	20899.7	2	381	3273.58
17	Nanchang	2014	8929.92	0	524.02	3667.96
18	Jinan	2014	8669.33	0	706.79	5770.6
19	Qingdao	2014	9275.67	0	904.62	8692.1
20	Zhengzhou	2014	9068.08	0	938	6776.99
21	Wuhan	2014	7973	3	1033.8	10069.5
22	Changsha	2014	6468.17	1	731.15	7824.81
23	Guangzhou	2014	17623.6	4	1308.05	16706.9
24	Shenzhen	2014	30766.5	2	1077.89	16001.8
25	Nanning	2014	7615.17	0	691.38	3148.3
26	Haikou	2014	9579.92	0	220.07	1091.7
27	Chongqing	2014	7339.83	0	2991.4	14262.6
28	Chengdu	2014	7988.33	1	1442.75	10056.6
29	Guiyang	2014	4846.83	0	455.6	2497.27
30	Kunming	2014	8191.42	0	662.6	3712.99
31	Xi'an	2014	6856.33	0	862.75	5492.64
32	Lanzhou	2014	7067	3	366.49	2000.94
33	Xining	2014	5937.17	0	229.07	1065.78
34	Yinchuan	2014	5109.83	0	212.89	1388.62
35	Urumqi	2014	7530.08	0	353	2461.47
1	Beijing	2015	34749.6	6	2170.5	23014.6
2	Tianjin	2015	11033.4	2	1546.95	16538.2
3	Shijiazhuang	2015	7288.5	0	1070.16	5440.6
4	Taiyuan	2015	7075.42	0	431.87	2735.34
5	Hohhot	2015	6495.5	0	306.06	3090.52
6	Shenyang	2015	7155.5	0	829.1	7272.31
7	Dalian	2015	10208.6	2	698.7	7731.64
8	Changchun	2015	6812.58	0	753.8	5530.03
9	Harbin	2015	7120.92	0	961.4	5751.21
10	Shanghai	2015	36683.5	3	2415.27	25123.5
11	Nanjing	2015	15034.7	2	823.59	9720.77
12	Hangzhou	2015	16267.3	0	901.8	10050.2
13	Ningbo	2015	12178.3	0	782.5	8003.61
14	Hefei	2015	8020.42	1	778.95	5660.27
15	Fuzhou	2015	12529.2	0	750	5618.08
16	Xiamen	2015	22303.8	2	386	3466.03
17	Nanchang	2015	8864.33	0	530.29	4000.01
18	Jinan	2015	8567.75	0	713.2	6100.23
19	Qingdao	2015	8821.83	0	909.7	9300.07
20	Zhengzhou	2015	9419.42	0	957	7311.52
21	Wuhan	2015	8874.17	3	1060.77	10905.6
22	Changsha	2015	6320.17	1	743.18	8510.13
23	Guangzhou	2015	17231.4	4	1350.11	18100.4
24	Shenzhen	2015	42978.9	2	1137.87	17502.9
25	Nanning	2015	7256.25	0	698.61	3410.09
26	Haikou	2015	9318.33	0	222.3	1161.96
27	Chongqing	2015	6989.92	0	3016.55	15717.3
28	Chengdu	2015	7728.5	0	1465.75	10801.2
29	Guiyang	2015	4584.83	0	462.18	2891.16
30	Kunming	2015	7682.75	0	667.7	3968.01
31	Xi'an	2015	6512.08	0	870.56	5801.2
32	Lanzhou	2015	7192.42	3	369.31	2095.99
33	Xining	2015	5882.5	0	231.08	1131.62
34	Yinchuan	2015	4896	0	216.412	1493.86
35	Urumqi	2015	7215.17	0	355	2631.64
1	Beijing	2016	40808.3	6	2172.9	25669.1
2	Tianjin	2016	13543.3	2	1562	17885.4
3	Shijiazhuang	2016	8488	0	1078.46	5927.73
4	Taiyuan	2016	7255.67	0	434.44	2955.6
5	Hohhot	2016	6584.08	0	308.87	3173.59
6	Shenyang	2016	6944.25	0	829.2	5546.45
7	Dalian	2016	10355.6	0	678.7	6810.2
8	Changchun	2016	7033.75	0	753.4	5986.42
9	Harbin	2016	7329.42	0	962	6101.61
10	Shanghai	2016	45144.3	6	2419.7	28178.7
11	Nanjing	2016	19357	2	827	10503
12	Hangzhou	2016	19573.8	1	918.8	11313.7
13	Ningbo	2016	13246.3	0	787.5	8686.49
14	Hefei	2016	10517.9	2	786.9	6274.38
15	Fuzhou	2016	14216.8	2	757	6197.64
16	Xiamen	2016	28622.8	3	392	3784.27
17	Nanchang	2016	10058.9	3	537.14	4354.99
18	Jinan	2016	10244.8	3	723.31	6536.12
19	Qingdao	2016	9620.92	0	920.4	10011.3
20	Zhengzhou	2016	10775.8	3	972	8113.97
21	Wuhan	2016	10863.2	1	1076.62	11912.6
22	Changsha	2016	7041.67	1	764.52	9356.91
23	Guangzhou	2016	19503.2	4	1404.35	19547.4
24	Shenzhen	2016	54291.2	6	1190.84	19492.6
25	Nanning	2016	8050.42	0	706.22	3703.33
26	Haikou	2016	10176.4	0	224.6	1257.67
27	Chongqing	2016	7628.08	0	3048	17740.6
28	Chengdu	2016	8149.92	1	1591.76	12170.2
29	Guiyang	2016	4647.75	0	469.68	3157.7
30	Kunming	2016	7977	0	672.8	4300.08
31	Xi'an	2016	6913.92	0	883.21	6257.18
32	Lanzhou	2016	7770.08	3	370.55	2264.23
33	Xining	2016	5963.75	0	233.37	1248.17
34	Yinchuan	2016	4967.08	0	219.11	1617.71
35	Urumqi	2016	7130.33	0	351.96	2458.98
1	Beijing	2017	42484.9	6	2170.7	28014.9
2	Tianjin	2017	14510.4	3	1556.87	18549.2
3	Shijiazhuang	2017	9540.92	2	1087.99	6460.88
4	Taiyuan	2017	8059.58	0	437.97	3382.18
5	Hohhot	2017	6986.08	0	311.48	2743.72
6	Shenyang	2017	7741.58	0	829.4	5864.97
7	Dalian	2017	11306.8	0	698.8	7363.92
8	Changchun	2017	7914.5	0	751.17	6530.03
9	Harbin	2017	8452	0	1092.9	6355.05
10	Shanghai	2017	47051	6	2418.33	30633
11	Nanjing	2017	20514.8	2	833.5	11715.1
12	Hangzhou	2017	21647.9	3	946.8	12603.4
13	Ningbo	2017	15438.6	2	800.5	9842.1
14	Hefei	2017	11172.4	2	796.5	7213.45
15	Fuzhou	2017	15468.4	2	766	7103.4
16	Xiamen	2017	29472.2	3	401	4351.7
17	Nanchang	2017	11262.1	3	546.35	5003.19
18	Jinan	2017	11319.5	3	732.12	7201.96
19	Qingdao	2017	11289.4	2	929.05	11037.3
20	Zhengzhou	2017	11455.3	3	988	9130.2
21	Wuhan	2017	11535.8	1	1089.29	13410.3
22	Changsha	2017	7731.92	2	791.81	10535.5
23	Guangzhou	2017	21267.9	6	1449.84	21503.2
24	Shenzhen	2017	53935.6	6	1252.83	22490.1
25	Nanning	2017	9690.42	0	715.33	4118.83
26	Haikou	2017	12918.8	3	227.21	1390.58
27	Chongqing	2017	9174.17	0	3075.16	19424.7
28	Chengdu	2017	8938.83	3	1604.47	13889.4
29	Guiyang	2017	5342.08	0	480.2	3537.96
30	Kunming	2017	9300	0	678.3	4857.64
31	Xi'an	2017	8407.33	1	961.67	7469.85
32	Lanzhou	2017	8527.58	4	372.96	2523.54
33	Xining	2017	6219.83	0	235.5	1284.91
34	Yinchuan	2017	5121.67	0	222.54	1803.26
35	Urumqi	2017	7511	0	350.4	2743.82
1	Beijing	2018	42543.7	6	2154.2	33106
2	Tianjin	2018	14796.8	3	1559.6	13362.9
3	Shijiazhuang	2018	10155.6	2	1095.16	6082.62
4	Taiyuan	2018	9362.67	2	442.15	3884.48
5	Hohhot	2018	7828.25	0	312.64	2903.5
6	Shenyang	2018	8535.67	2	831.6	6292.4
7	Dalian	2018	12520.5	2	700	7668.48
8	Changchun	2018	8876.33	0	751.3	7175.71
9	Harbin	2018	9303.5	0	1085.8	6300.48
10	Shanghai	2018	47130.8	6	2423.78	36011.8
11	Nanjing	2018	21733	2	843.62	12820.4
12	Hangzhou	2018	23604.8	3	980.6	13509.1
13	Ningbo	2018	16391.8	2	820.2	10745.5
14	Hefei	2018	12344.1	2	808.7	7822.91
15	Fuzhou	2018	16164.3	2	774	7856.81
16	Xiamen	2018	29470.3	3	411	4791.41
17	Nanchang	2018	12053.1	3	554.55	5274.67
18	Jinan	2018	11568.2	3	746.04	7856.56
19	Qingdao	2018	13040.8	2	939.48	12001.5
20	Zhengzhou	2018	11776	3	1014	10143.3
21	Wuhan	2018	11901.7	1	1108.1	14847.3
22	Changsha	2018	8231.5	3	815.47	11003.4
23	Guangzhou	2018	21721.2	6	1490.44	22859.3
24	Shenzhen	2018	54095	6	1302.66	24222
25	Nanning	2018	10412.6	0	725.41	4026.91
26	Haikou	2018	14571.2	3	230.23	1510.51
27	Chongqing	2018	10260.8	0	3101.79	21588.8
28	Chengdu	2018	9585.33	3	1633	15342.8
29	Guiyang	2018	6441.67	0	488.19	3798.45
30	Kunming	2018	10439.7	1	685	5206.9
31	Xi'an	2018	9357.33	1	1000.37	8349.86
32	Lanzhou	2018	8796.58	4	375.36	2732.94
33	Xining	2018	6618.5	0	237.11	1286.41
34	Yinchuan	2018	5561.92	0	225.06	1901.48
35	Urumqi	2018	7990.08	0	350.58	3099.77
1	Beijing	2019	42856.8	6	1397	35371
2	Tianjin	2019	14955.6	3	1108	14104
3	Shijiazhuang	2019	10822.2	2	1052	5810
4	Taiyuan	2019	9750.67	2	384	4029
5	Hohhot	2019	8091.67	0	249	2791
6	Shenyang	2019	8985.92	2	756	6470
7	Dalian	2019	13136.7	2	599	7002
8	Changchun	2019	9045.25	0	754	5904
9	Harbin	2019	9572.08	0	951	5249
10	Shanghai	2019	47072.8	6	1469	38155
11	Nanjing	2019	22263.5	2	710	14031
12	Hangzhou	2019	24951.7	3	795	15373
13	Ningbo	2019	16615.1	3	608	11985
14	Hefei	2019	12815.2	2	770	9409
15	Fuzhou	2019	16782	2	710	9392
16	Xiamen	2019	28995	3	261	5995
17	Nanchang	2019	12352.7	3	536	5596
18	Jinan	2019	11499.1	3	797	9443
19	Qingdao	2019	13368.8	2	831	11741
20	Zhengzhou	2019	11936.3	3	882	11590
21	Wuhan	2019	12215.2	1	906	16223
22	Changsha	2019	8474.08	3	738	11574
23	Guangzhou	2019	21864	6	954	23629
24	Shenzhen	2019	54312.5	6	551	26927
25	Nanning	2019	10665	0	782	4507
26	Haikou	2019	14571.2	3	183	1672
27	Chongqing	2019	10640	0	3416	23606
28	Chengdu	2019	10257.3	3	1500	17013
29	Guiyang	2019	6776.92	0	428	4040
30	Kunming	2019	10797.2	1	578	6476
31	Xi'an	2019	9831.17	2	957	9321
32	Lanzhou	2019	8852.67	4	332	2837
33	Xining	2019	6800	0	209	1328
34	Yinchuan	2019	5816.5	0	200	1897
35	Urumqi	2019	8068.08	0	227	3413

## Sheet: weight
unit（m）	Beijing	Tianjin	Shijiazhuang	Taiyuan	Hohhot	Shenyang	Dalian	Changchun	Harbin	Shanghai	Nanjing	Hangzhou	Ningbo	Hefei	Fuzhou	Xiamen	Nanchang	Jinan	Qingdao	Zhengzhou	Wuhan	Changsha	Guangzhou	Shenzhen	Nanning	Haikou	Chongqing	Chengdu	Guiyang	Kunming	Xi'an	Lanzhou	Xining	Yinchuan	Urumqi
Beijing	0	108564	268426	402870	416819	623418	461036	860581	1.057e+06	1.06487e+06	895731	1.12805e+06	1.21044e+06	895986	1.55828e+06	1.72387e+06	1.25301e+06	363061	546528	624416	1.05052e+06	1.33995e+06	1.88854e+06	1.94595e+06	2.0489e+06	2.29187e+06	1.46257e+06	1.51696e+06	1.73723e+06	2.093e+06	911147	1.18338e+06	1.32989e+06	897882	2.41804e+06
Tianjin	108564	0	267460	426878	508997	601757	383611	859152	1.06813e+06	958801	797749	1.02649e+06	1.10556e+06	807165	1.46299e+06	1.63364e+06	1.17289e+06	275074	438000	582088	982753	1.27758e+06	1.81838e+06	1.87154e+06	2.00152e+06	2.23197e+06	1.44669e+06	1.5204e+06	1.70787e+06	2.07726e+06	912661	1.22663e+06	1.38279e+06	959327	959327
Shijiazhuang	268426	267460	0	167650	395795	868598	631139	1.1205e+06	1.32267e+06	987069	768345	1.01197e+06	1.11656e+06	730089	1.4012e+06	1.54556e+06	1.05118e+06	267807	561520	372542	825335	1.10192e+06	1.65954e+06	1.72465e+06	1.79096e+06	2.04614e+06	1.19429e+06	1.2556e+06	1.47011e+06	1.82485e+06	648006	970146	1.13496e+06	728326	2.34086e+06
Taiyuan	402870	426878	167650	0	340116	1.0217e+06	798098	1.26341e+06	1.45678e+06	1.09557e+06	856210	1.09896e+06	1.21394e+06	792755	1.45285e+06	1.57817e+06	1.0705e+06	411925	715358	360366	824849	1.07621e+06	1.63874e+06	1.71264e+06	1722530	1.99896e+06	1.08048e+06	1.11664e+06	1.37427e+06	1.70716e+06	515128	803087	967383	565603	2.19711e+06
Hohhot	416819	508997	395795	340116	0	985931	877339	1.17247e+06	1328576	1.38161e+06	1.16318e+06	1.40705e+06	1.51233e+06	1.11665e+06	1.78404e+06	1.91577e+06	1.40979e+06	654156	921212	700297	1.16494e+06	1.41158e+06	1.97385e+06	2.05007e+06	2.02868e+06	2.32027e+06	1.33875e+06	1.31892e+06	1.65358e+06	1.94626e+06	767441	865182	977650	537752	2.00232e+06
Shenyang	623418	601757	868598	1.0217e+06	985931	0	352808	282684	512451	1.18691e+06	1.15548e+06	1.31814e+06	1.33909e+06	1.22836e+06	1.78554e+06	1.98926e+06	1.61184e+06	793737	691874	1.15656e+06	1.48177e+06	1.78233e+06	2.27978e+06	2.31262e+06	2.53556e+06	2.72564e+06	2.03774e+06	2.12168e+06	2.28107e+06	2.66613e+06	1.51412e+06	1.80542e+06	1.94582e+06	1.50823e+06	2.91142e+06
Dalian	461036	383611	631139	798098	877339	352808	0	634153	864794	854655	803578	975655	1.00892e+06	875993	1.44263e+06	1.64249e+06	1.2592e+06	479521	339461	849156	1.13605e+06	1.4356e+06	1.92722e+06	1.95985e+06	2.19267e+06	2.37481e+06	1.73326e+06	1.8435e+06	1.95722e+06	2.35512e+06	1.24381e+06	1.60116e+06	1.76272e+06	1.34258e+06	2.87551e+06
Changchun	860581	859152	1.1205e+06	1.26341e+06	1.17247e+06	282684	634153	0	231050	1.44956e+06	1434038	1.58749e+06	1.59915e+06	1.51015e+06	2.05382e+06	2.26087e+06	1.89325e+06	1.07101e+06	971865	1.42888e+06	1.76421e+06	2.06485e+06	2.56129e+06	2.59269e+06	2.81719e+06	3.0082e+06	2.30483e+06	2.3758e+06	2.55609e+06	2.93485e+06	1.76846e+06	2.02249e+06	2.14882e+06	1.70841e+06	3.00333e+06
Harbin	1.057e+06	1.06813e+06	1.32267e+06	1.45678e+06	1328576	512451	864794	231050	0	1.67664e+06	1.66507e+06	1.8166e+06	1.82509e+06	1.7407e+06	2.28231e+06	2.49036e+06	2.12399e+06	1.29291e+06	1.20285e+06	1.64517e+06	1.99194e+06	2.29276e+06	2.79201e+06	2.82372e+06	3.04286e+06	3.23786e+06	2.51426e+06	2.57321e+06	2.77323e+06	3.14502e+06	1.96814e+06	2.19065e+06	2.30491e+06	1.86604e+06	3.0638e+06
Shanghai	1.06487e+06	958801	987069	1.09557e+06	1.38161e+06	1.18691e+06	854655	1.44956e+06	1.67664e+06	0	268570	165478	154573	398814	608598	823106	607068	730585	546195	824532	675118	883502	1.21229e+06	1.21274e+06	1.60304e+06	1.68457e+06	1.44271e+06	1.65844e+06	1.52772e+06	1.96237e+06	1.21611e+06	1.71329e+06	1.90894e+06	1.6087e+06	3.2697e+06
Nanjing	895731	797749	768345	856210	1.16318e+06	1.15548e+06	803578	1434038	1.66507e+06	268570	0	243987	359985	141468	666866	849622	471539	536583	464216	561061	447080	704825	1.13444e+06	1.1596e+06	1.45933e+06	1.59464e+06	1.20384e+06	1.40644e+06	1.32388e+06	1.75519e+06	947670	1.44489e+06	1.64069e+06	1.34866e+06	3.00958e+06
Hangzhou	1.12805e+06	1.02649e+06	1.01197e+06	1.09896e+06	1.40705e+06	1.31814e+06	975655	1.58749e+06	1.8166e+06	165478	243987	0	137066	328747	467466	674114	449550	774344	648000	790548	554188	732464	1.04722e+06	1.04966e+06	1.4402e+06	1.51933e+06	1.31735e+06	1.54507e+06	1.38085e+06	1.81538e+06	1.14683e+06	1.65039e+06	1.84724e+06	1.57821e+06	3.23654e+06
Ningbo	1.21044e+06	1.10556e+06	1.11656e+06	1.21394e+06	1.51233e+06	1.33909e+06	1.00892e+06	1.59915e+06	1.82509e+06	154573	359985	137066	0	461629	470791	689539	561782	867611	699594	917994	688845	849580	1.11217e+06	1.10168e+06	1.53218e+06	1.58455e+06	1.4486e+06	1.67952e+06	1.49924e+06	1.93282e+06	1.28261e+06	1.78567e+06	1.98244e+06	1.70633e+06	3.36629e+06
Hefei	895986	807165	730089	792755	1.11665e+06	1.22836e+06	875993	1.51015e+06	1.7407e+06	398814	141468	328747	461629	0	671452	827904	384035	533539	540968	465367	309924	583246	1.05151e+06	1.08823e+06	1.34378e+06	1.50077e+06	1.06244e+06	1.26591e+06	1.18847e+06	1.61819e+06	823178	1.32489e+06	1.52151e+06	1.25092e+06	2.90808e+06
Fuzhou	1.55828e+06	1.46299e+06	1.4012e+06	1.45285e+06	1.78404e+06	1.78554e+06	1.44263e+06	2.05382e+06	2.28231e+06	608598	666866	467466	470791	671452	0	220024	439262	1.19579e+06	1.11164e+06	1.10277e+06	692812	666156	696402	661296	1.17298e+06	1.15641e+06	1.31335e+06	1.57597e+06	1.25868e+06	1.67013e+06	1.3472e+06	1.83845e+06	2.03097e+06	1.84768e+06	3.46588e+06
Xiamen	1.72387e+06	1.63364e+06	1.54556e+06	1.57817e+06	1.91577e+06	1.98926e+06	1.64249e+06	2.26087e+06	2.49036e+06	823106	849622	674114	689539	827904	220024	0	512444	1.36118e+06	1.30697e+06	1.21959e+06	771966	653876	513862	459790	1.01326e+06	955094	1.27525e+06	1.54457e+06	1.166e+06	1.5539e+06	1.40332e+06	1.8744e+06	2.061e+06	1.92299e+06	3.50336e+06
Nanchang	1.25301e+06	1.17289e+06	1.05118e+06	1.0705e+06	1.40979e+06	1.61184e+06	1.2592e+06	1.89325e+06	2.12399e+06	607068	471539	449550	561782	384035	439262	512444	0	898069	922191	710444	261139	288782	668058	705099	1.00055e+06	1.12345e+06	916691	1.16739e+06	937926	1.37111e+06	909542	1.39919e+06	1.59188e+06	1.41816e+06	3.02689e+06
Jinan	363061	275074	267807	411925	654156	793737	479521	1.07101e+06	1.29291e+06	730585	536583	774344	867611	533539	1.19579e+06	1.36118e+06	898069	0	305255	369714	715630	1.01411e+06	1.54724e+06	1.59814e+06	1.75244e+06	1.96836e+06	1.25429e+06	1.36713e+06	1.48755e+06	1.87824e+06	774766	1.17932e+06	1.35741e+06	975032	2.60571e+06
Qingdao	546528	438000	561520	715358	921212	691874	339461	971865	1.20285e+06	546195	464216	648000	699594	540968	1.11164e+06	1.30697e+06	922191	305255	0	620962	817433	1.11259e+06	1.59014e+06	1.62094e+06	1.87369e+06	2.04173e+06	1.47584e+06	1.62075e+06	1.66869e+06	2.08163e+06	1.05109e+06	1.47982e+06	1.66052e+06	1.27986e+06	2.9016e+06
Zhengzhou	624416	582088	372542	360366	700297	1.15656e+06	849156	1.42888e+06	1.64517e+06	824532	561061	790548	917994	465367	1.10277e+06	1.21959e+06	710444	369714	620962	0	465664	730819	1.29085e+06	1.35986e+06	1.42451e+06	1.67371e+06	884787	1.00388e+06	1.12806e+06	1.51037e+06	434134	901560	1.09396e+06	788332	2.44873e+06
Wuhan	1.05052e+06	982753	825335	824849	1.16494e+06	1.48177e+06	1.13605e+06	1.76421e+06	1.99194e+06	675118	447080	554188	688845	309924	692812	771966	261139	715630	817433	465664	0	300898	838119	899494	1.05738e+06	1.25308e+06	767657	990897	878575	1.30851e+06	655698	1.15313e+06	1.3481e+06	1.15767e+06	2.77584e+06
Changsha	1.33995e+06	1.27758e+06	1.10192e+06	1.07621e+06	1.41158e+06	1.78233e+06	1.4356e+06	2.06485e+06	2.29276e+06	883502	704825	732464	849580	583246	666156	653876	288782	1.01411e+06	1.11259e+06	730819	300898	0	562543	640568	761749	954641	647985	909879	649662	1.08356e+06	778648	1.22642e+06	1.4099e+06	1.30957e+06	2.8525e+06
Guangzhou	1.88854e+06	1.81838e+06	1.65954e+06	1.63874e+06	1.97385e+06	2.27978e+06	1.92722e+06	2.56129e+06	2.79201e+06	1.21229e+06	1.13444e+06	1.04722e+06	1.11217e+06	1.05151e+06	696402	513862	668058	1.54724e+06	1.59014e+06	1.29085e+06	838119	562543	0	111961	507700	472772	976957	1.23854e+06	762108	1.09028e+06	1.30729e+06	1.69659e+06	1.86075e+06	1.83559e+06	3.28316e+06
Shenzhen	1.94595e+06	1.87154e+06	1.72465e+06	1.71264e+06	2.05007e+06	2.31262e+06	1.95985e+06	2.59269e+06	2.82372e+06	1.21274e+06	1.1596e+06	1.04966e+06	1.10168e+06	1.08823e+06	661296	459790	705099	1.59814e+06	1.62094e+06	1.35986e+06	899494	640568	111961	0	596831	496053	1.08726e+06	1.34977e+06	873410	1.1929e+06	1.40098e+06	1.80087e+06	1.96726e+06	1.93112e+06	3.39245e+06
Nanning	2.0489e+06	2.00152e+06	1.79096e+06	1722530	2.02868e+06	2.53556e+06	2.19267e+06	2.81719e+06	3.04286e+06	1.60304e+06	1.45933e+06	1.4402e+06	1.53218e+06	1.34378e+06	1.17298e+06	1.01326e+06	1.00055e+06	1.75244e+06	1.87369e+06	1.42451e+06	1.05738e+06	761749	507700	596831	0	365665	768840	971974	445534	618973	1.27624e+06	1.532e+06	1.65888e+06	1.75569e+06	3.00756e+06
Haikou	2.29187e+06	2.23197e+06	2.04614e+06	1.99896e+06	2.32027e+06	2.72564e+06	2.37481e+06	3.0082e+06	3.23786e+06	1.68457e+06	1.59464e+06	1.51933e+06	1.58455e+06	1.50077e+06	1.15641e+06	955094	1.12345e+06	1.96836e+06	2.04173e+06	1.67371e+06	1.25308e+06	954641	472772	496053	365665	0	1.1209e+06	1.33558e+06	807613	944850	1.59072e+06	1.88535e+06	2.01893e+06	2.09104e+06	3.37295e+06
Chongqing	1.46257e+06	1.44669e+06	1.19429e+06	1.08048e+06	1.33875e+06	2.03774e+06	1.73326e+06	2.30483e+06	2.51426e+06	1.44271e+06	1.20384e+06	1.31735e+06	1.4486e+06	1.06244e+06	1.31335e+06	1.27525e+06	916691	1.25429e+06	1.47584e+06	884787	767657	647985	976957	1.08726e+06	768840	1.1209e+06	0	270269	333854	630811	573626	764553	903464	996087	2.3073e+06
Chengdu	1.51696e+06	1.5204e+06	1.2556e+06	1.11664e+06	1.31892e+06	2.12168e+06	1.8435e+06	2.3758e+06	2.57321e+06	1.65844e+06	1.40644e+06	1.54507e+06	1.67952e+06	1.26591e+06	1.57597e+06	1.54457e+06	1.16739e+06	1.36713e+06	1.62075e+06	1.00388e+06	990897	909879	1.23854e+06	1.34977e+06	971974	1.33558e+06	270269	0	528150	646370	607785	594416	692391	888722	2.05466e+06
Guiyang	1.73723e+06	1.70787e+06	1.47011e+06	1.37427e+06	1.65358e+06	2.28107e+06	1.95722e+06	2.55609e+06	2.77323e+06	1.52772e+06	1.32388e+06	1.38085e+06	1.49924e+06	1.18847e+06	1.25868e+06	1.166e+06	937926	1.48755e+06	1.66869e+06	1.12806e+06	878575	649662	762108	873410	445534	807613	333854	528150	0	434708	886559	1.08957e+06	1.21335e+06	1.32991e+06	2.57564e+06
Kunming	2.093e+06	2.07726e+06	1.82485e+06	1.70716e+06	1.94626e+06	2.66613e+06	2.35512e+06	2.93485e+06	3.14502e+06	1.96237e+06	1.75519e+06	1.81538e+06	1.93282e+06	1.61819e+06	1.67013e+06	1.5539e+06	1.37111e+06	1.87824e+06	2.08163e+06	1.51037e+06	1.30851e+06	1.08356e+06	1.09028e+06	1.1929e+06	618973	944850	630811	646370	434708	0	1.1942e+06	1.23134e+06	1.29465e+06	1.53509e+06	2.49901e+06
Xi'an	911147	912661	648006	515128	767441	1.51412e+06	1.24381e+06	1.76846e+06	1.96814e+06	1.21611e+06	947670	1.14683e+06	1.28261e+06	823178	1.3472e+06	1.40332e+06	909542	774766	1.05109e+06	434134	655698	778648	1.30729e+06	1.40098e+06	1.27624e+06	1.59072e+06	573626	607785	886559	1.1942e+06	0	504545	701413	531521	2.1202e+06
Lanzhou	1.18338e+06	1.22663e+06	970146	803087	865182	1.80542e+06	1.60116e+06	2.02249e+06	2.19065e+06	1.71329e+06	1.44489e+06	1.65039e+06	1.78567e+06	1.32489e+06	1.83845e+06	1.8744e+06	1.39919e+06	1.17932e+06	1.47982e+06	901560	1.15313e+06	1.22642e+06	1.69659e+06	1.80087e+06	1.532e+06	1.88535e+06	764553	594416	1.08957e+06	1.23134e+06	504545	0	196913	342360	1.62986e+06
Xining	1.32989e+06	1.38279e+06	1.13496e+06	967383	977650	1.94582e+06	1.76272e+06	2.14882e+06	2.30491e+06	1.90894e+06	1.64069e+06	1.84724e+06	1.98244e+06	1.52151e+06	2.03097e+06	2.061e+06	1.59188e+06	1.35741e+06	1.66052e+06	1.09396e+06	1.3481e+06	1.4099e+06	1.86075e+06	1.96726e+06	1.65888e+06	2.01893e+06	903464	692391	1.21335e+06	1.29465e+06	701413	196913	0	440416.78	1442641.49
Yinchuan	897882	959327	728326	565603	537752	1.50823e+06	1.34258e+06	1.70841e+06	1.86604e+06	1.6087e+06	1.34866e+06	1.57821e+06	1.70633e+06	1.25092e+06	1.84768e+06	1.92299e+06	1.41816e+06	975032	1.27986e+06	788332	1.15767e+06	1.30957e+06	1.83559e+06	1.93112e+06	1.75569e+06	2.09104e+06	996087	888722	1.32991e+06	1.53509e+06	531521	342360	440416.78	0	1661175.24
Urumqi	2.41804e+06	959327	2.34086e+06	2.19711e+06	2.00232e+06	2.91142e+06	2.87551e+06	3.00333e+06	3.0638e+06	3.2697e+06	3.00958e+06	3.23654e+06	3.36629e+06	2.90808e+06	3.46588e+06	3.50336e+06	3.02689e+06	2.60571e+06	2.9016e+06	2.44873e+06	2.77584e+06	2.8525e+06	3.28316e+06	3.39245e+06	3.00756e+06	3.37295e+06	2.3073e+06	2.05466e+06	2.57564e+06	2.49901e+06	2.1202e+06	1.62986e+06	1442641.49	1661175.24	0
